# Supplementary material for: Bottom-up Assembled Synthetic SARS-CoV-2 Miniviruses Reveal Lipid Membrane Affinity of Omicron Variant Spike Glycoprotein
Source: ACS Nano. 2023 Nov 17;17(23):23913–23. doi: 10.1021/acsnano.3c08323 (PMC10722588; doi:10.1021/acsnano.3c08323)
Supplement: Supplementary file 2 — nn3c08323_si_003.zip [file nn3c08323_si_003.zip]

Archive with 12 entries (10 files):
- MS_analysis/
- __MACOSX/._MS_analysis
- MS_analysis/.DS_Store
- __MACOSX/MS_analysis/._.DS_Store
- MS_analysis/MS analysis.ipynb
- __MACOSX/MS_analysis/._MS analysis.ipynb
- MS_analysis/MS analysis_sample file.txt
- __MACOSX/MS_analysis/._MS analysis_sample file.txt
- MS_analysis/.ipynb_checkpoints/
- __MACOSX/MS_analysis/._.ipynb_checkpoints
- MS_analysis/.ipynb_checkpoints/MS analysis-checkpoint.ipynb
- __MACOSX/MS_analysis/.ipynb_checkpoints/._MS analysis-checkpoint.ipynb
