# Supplementary material for: Bottom-up Assembled Synthetic SARS-CoV-2 Miniviruses Reveal Lipid Membrane Affinity of Omicron Variant Spike Glycoprotein
Source: ACS Nano. 2023 Nov 17;17(23):23913–23. doi: 10.1021/acsnano.3c08323 (PMC10722588; doi:10.1021/acsnano.3c08323)
Supplement: Supplementary file 2 — nn3c08323_si_003.zip [file nn3c08323_si_003.zip › MS_analysis/MS analysis.ipynb]

# %% [code]
import os #
import numpy as np #version 1.23.5
from matplotlib.backends.backend_pdf import PdfPages #version 1.23.5
import matplotlib.pylab as plt #version 1.23.5
import seaborn as sns #version 0.12.2
import pandas as pd #version 1.5.3

# %% [code]
#Add the path to your txt file.
file = 'Your path to the data file'

data = pd.read_csv(file, delimiter='\t')

#Creates a list of samples included in the selected file.
samples = list(set(data['Sample Name']))
samples.sort()

#Creates a list of components analysed in you measurement.
components = list(set(data['Component Name']))
components.sort()

#Creates a list of used internal standards.
intStds = list(set(data['IS Name']))
intStds.remove('(No IS)')
intStds = [x for x in intStds if pd.isnull(x) == False]
intStds.sort()

#Printing an overview for all created lists
print('-----------------------------------------------------------------------')
print('\033[1m#\tSamples\t\tComponents\t\tIS\033[0m')
print('-----------------------------------------------------------------------')
for i in range(0,max([len(samples),len(components),len(intStds)])):
    s = '\t'
    if i < len(samples): 
        s = samples[i]
        if len(s) < 8: s = s+'\t'
        
    c = '\t'
    if i < len(components): 
        c = components[i]
        if len(c) < 16: c = c+'\t'
        if len(c) < 9: c = c+'\t'
        
    IS = '\t'
    if i < len(intStds): IS = intStds[i]
    
    print(str(i)+'\t'+s+'\t'+c+'\t'+IS)
    print('-----------------------------------------------------------------------')

# %% [code]
#SINGLE SET OF EXPERIMENTS ANALYSIS

# %% [code]
#Configure your dataset with the following structure (#component and #IS must be taken from the print of the cell above):
#   components[#component]:[#IS,theoratial ratio]
#   if there was no IS for a component, use -1 for #IS
datasetConfig = { # for the MS analysis_sample file.txt it would be
    components[1]:[0,0.28], #Cholesterol
    components[4]:[1,0.32], #DOPC
    components[2]:[2,0.21], #DOPE
    components[8]:[3,0.12], #DOPI
    components[10]:[4,0.03], #DOPS
    components[11]:[5,0.03], #24:1 SM
    components[3]:[-1,0.01], #LissRhod
}

#Configure which samples you would like to analyse and the first sample will be used for normilization
sampleOrder = [3,0] # #2103621#Lipid Ratios#SetAll_Samples251122_2.txt, Set 1
#sampleOrder = [4,1] # #2103621#Lipid Ratios#SetAll_Samples251122_2.txt, Set 2
#sampleOrder = [5,2] # #2103621#Lipid Ratios#SetAll_Samples251122_2.txt, Set 3

#Configure which set you want to analyse for preventing to overwrite the export files later.
nExp = '1'
 
#Print an overview of your configurations
print('------------------------------------------------')
print('\033[1mComponent\tIS\t\t\tratio\033[0m')
print('------------------------------------------------')
for i in datasetConfig.keys():  
    c = i
    if len(c) < 16: c = c+'\t'
    if len(c) < 9: c = c+'\t'
        
    if datasetConfig[i][0] > -1:
        IS = intStds[datasetConfig[i][0]]
    else:
        IS = '-'
    if len(str(IS)) < 16: IS = IS+'\t'
    if len(str(IS)) < 9: IS = IS+'\t'
        
    r = str(datasetConfig[i][1])
    if len(str(r)) < 16: r = r+'\t'
    if len(str(r)) < 9: r = r+'\t'
    
    print(c+IS+'\t'+r)
    print('------------------------------------------------')

#Calculate the sum of all percentage to ensure that no wrong number was added.
Sum = 0
for i in datasetConfig.keys():
    Sum = Sum+datasetConfig[i][1]
print('\t\t\t\t\t'+str(Sum))

samplesList = []
for i in range(0,len(sampleOrder)):
    samplesList.append(samples[sampleOrder[i]])

sampleStr = samples[sampleOrder[0]]
for i in range(1,len(sampleOrder)): sampleStr = sampleStr+' -> '+samples[sampleOrder[i]]

print('\n\033[1mSample order:\033[0m '+sampleStr)

# %% [code]
#Analyzing data of the chosen configuration with the following output:
#Area: AUC for the components
#ISArea: AUC for the corresponding IS
#ARatio: Calculated ratio change in comparison to the first sample
#ISRatio: Calculated ratio change in comparison to the first sample with a IS correction
#ARatioTo1: Normalization of 'ARatio'-values 
#ISRatioTo1: Normalization of 'ISRatio'-values 

#Extract the AUC-data for the components and the IS.
areaNorm = {}
tempData = data.set_index('Sample Name')
tempData = tempData.loc[samples[sampleOrder[0]]]
tempData = tempData.reset_index()
for component in datasetConfig.keys():
    ind = tempData.index[tempData['Component Name'] == component].to_list()[0]
    area = tempData['Area'].loc[ind]
    if datasetConfig[component][0] > -1: 
        indIS = tempData.index[tempData['Component Name'] == intStds[datasetConfig[component][0]]].to_list()[0]
        areaIS = tempData['Area'].loc[ind]/tempData['Area'].loc[indIS]
    else:
        areaIS = pd.NA
    areaNorm.update({component:[area,areaIS]})

#Calculate the ratio changes in comparison to the first sample, with and without IS-correction, with and without normilisation.
dataset = {}
for i in range(0,len(sampleOrder)):
    sample = samples[sampleOrder[i]]
    
    dataset.update({sample:pd.DataFrame(columns = ['Area','ISArea','ARatio','ISRatio','ARatioTo1','ISRatioTo1'], index = datasetConfig.keys())})
    
    tempData = data.set_index('Sample Name')
    tempData = tempData.loc[sample]
    tempData = tempData.reset_index()
    
    for component in datasetConfig.keys():
        ind = tempData.index[tempData['Component Name'] == component].to_list()[0]
        dataset[sample]['Area'].loc[component] = tempData['Area'].loc[ind]
        dataset[sample]['ARatio'].loc[component] = tempData['Area'].loc[ind]/areaNorm[component][0]*datasetConfig[component][1]
        
        if datasetConfig[component][0] > -1: 
            indIS = tempData.index[tempData['Component Name'] == intStds[datasetConfig[component][0]]].to_list()[0]
            dataset[sample]['ISArea'].loc[component] = tempData['Area'].loc[indIS]
            dataset[sample]['ISRatio'].loc[component] = tempData['Area'].loc[ind]/tempData['Area'].loc[indIS]/areaNorm[component][1]*datasetConfig[component][1]
        else:
            dataset[sample]['ISRatio'].loc[component] = dataset[sample]['ARatio'].loc[component]
     
    dataset[sample]['ARatioTo1'] = dataset[sample]['ARatio']/dataset[sample]['ARatio'].sum()
    dataset[sample]['ISRatioTo1'] = dataset[sample]['ISRatio']/dataset[sample]['ISRatio'].sum()
    
    print('\033[1m'+sample+':\033[0m ')
    print(dataset[sample])
    print()

#Export the data to a XLSX file.
excelPath = file.replace('.txt','_sum_'+nExp+'.xlsx')
with pd.ExcelWriter(excelPath) as writer:
    for i in sampleOrder:
        dataset[samples[i]].to_excel(writer, sheet_name = samples[i])

# %% [code]
#Plotting the results of...

#... comparing the lipid ratio without IS correction.
filePlot = PdfPages(file.replace('.txt','_Sum_lipid area ratio_'+nExp+'.pdf'))
plt.figure()
sns.set_palette('colorblind',len(datasetConfig.keys()))
plt.xticks(range(1,len(sampleOrder)+1),samplesList)

for i in range(0,len(sampleOrder)):
    sample = samples[sampleOrder[i]]
    h = 0
    for component in datasetConfig.keys():
        plt.bar([i+1],dataset[sample]['ARatio'].loc[component], bottom = h)
        h = h+dataset[sample]['ARatio'].loc[component]
        
plt.legend(datasetConfig.keys(), bbox_to_anchor=(1.01, 1), loc='upper left')
plt.title('lipid area ratio')
filePlot.savefig()
filePlot.close()

##################################################

#... comparing the lipid ratio with IS correction.
filePlot = PdfPages(file.replace('.txt','_Sum_lipid area ratio with IS_'+nExp+'.pdf'))
plt.figure()
sns.set_palette('colorblind',len(datasetConfig.keys()))
plt.xticks(range(1,len(sampleOrder)+1),samplesList)

for i in range(0,len(sampleOrder)):
    sample = samples[sampleOrder[i]]
    h = 0
    for component in datasetConfig.keys():
        plt.bar([i+1],dataset[sample]['ISRatio'].loc[component], bottom = h)
        h = h+dataset[sample]['ISRatio'].loc[component]

plt.legend(datasetConfig.keys(), bbox_to_anchor=(1.01, 1), loc='upper left')
plt.title('lipid area ratio with IS')
filePlot.savefig()
filePlot.close()

##################################################

#... comparing the normalized lipid ratio without IS correction.
filePlot = PdfPages(file.replace('.txt','_Sum_lipid area ratio_norm_'+nExp+'.pdf'))
plt.figure()
sns.set_palette('colorblind',len(datasetConfig.keys()))
plt.xticks(range(1,len(sampleOrder)+1),samplesList)

for i in range(0,len(sampleOrder)):
    sample = samples[sampleOrder[i]]
    h = 0
    for component in datasetConfig.keys():
        plt.bar([i+1],dataset[sample]['ARatioTo1'].loc[component], bottom = h)
        h = h+dataset[sample]['ARatioTo1'].loc[component]

plt.legend(datasetConfig.keys(), bbox_to_anchor=(1.01, 1), loc='upper left')
plt.title('lipid area ratio_norm')
filePlot.savefig()
filePlot.close()

##################################################

#... comparing the normalized lipid ratio with IS correction.
filePlot = PdfPages(file.replace('.txt','_Sum_lipid area ratio with IS_norm_'+nExp+'.pdf'))
plt.figure()
sns.set_palette('colorblind',len(datasetConfig.keys()))
plt.xticks(range(1,len(sampleOrder)+1),samplesList)

for i in range(0,len(sampleOrder)):
    sample = samples[sampleOrder[i]]
    h = 0
    for component in datasetConfig.keys():
        plt.bar([i+1],dataset[sample]['ISRatioTo1'].loc[component], bottom = h)
        h = h+dataset[sample]['ISRatioTo1'].loc[component]

plt.legend(datasetConfig.keys(), bbox_to_anchor=(1.01, 1), loc='upper left')
plt.title('lipid area ratio with IS_norm')
filePlot.savefig()
filePlot.close()

# %% [code]
#MULTIPLE SETS OF EXPERIMENTS ANALYSIS

# %% [code]
#Configure your dataset with the following structure (#component and #IS must be taken from the print of the second cell):
#   components[#component]:[#IS,theoratial ratio]
#   if there was no IS for a component, use -1 for #IS
datasetConfig = { # for the MS analysis_sample file.txt it would be
    components[1]:[0,0.28], #Cholesterol
    components[4]:[1,0.32], #DOPC
    components[2]:[2,0.21], #DOPE
    components[8]:[3,0.12], #DOPI
    components[10]:[4,0.03], #DOPS
    components[11]:[5,0.03], #24:1 SM
    components[3]:[-1,0.01], #LissRhod
}

#Configure a list of which samples you would like to analyse and the first sample will always be used for normilization:
sampleOrderSet = [ #for the MS analysis_sample file.txt it would be
    [3,0], #Set 1
    [4,1], #Set 2
    [5,2] #Set 3
]   

#Restructure the 'sampleOrderSet'-list
samplesSet = []
xTick = []
for i in range(0,len(sampleOrderSet[0])):
    samplesSet.append([item[i] for item in sampleOrderSet])
    xTick.append(samples[sampleOrderSet[0][i]][0:-1])

#Extract the AUC-data for the components and the IS.
areaNorm = {}
tempData = data[data['Sample Name'].str.contains(xTick[0])]
for component in datasetConfig.keys():
    area = list(tempData[tempData['Component Name'] == component]['Area'])
    if datasetConfig[component][0] > -1: 
        tempArea = list(tempData[tempData['Component Name'] == component]['Area'])
        tempIS = list(tempData[tempData['Component Name'] == intStds[datasetConfig[component][0]]]['Area'])
        areaIS = [x/y for x,y in zip(tempArea,tempIS)]
    else:
        areaIS = pd.NA
    areaNorm.update({component:[area,areaIS]})
    
#Calculate the ratio changes in comparison to the first sample, with and without IS-correction, with and without normilisation.
datasetSet = {}
for sample in xTick:
    datasetSet.update({sample:pd.DataFrame(columns = ['Sample Name','Area','ISArea','ARatio','ARatio_Mean','ARatio_Std','ISRatio','ISRatio_Mean','ISRatio_Std','ARatioTo1','ARatioTo1_Mean','ARatioTo1_Std','ISRatioTo1','ISRatioTo1_Mean','ISRatioTo1_Std'], index = datasetConfig.keys())})

    tempData = data[data['Sample Name'].str.contains(sample)]
    
    for component in datasetConfig.keys():
        datasetSet[sample]['Sample Name'].loc[component] = list(tempData[tempData['Component Name'] == component]['Sample Name'])
        datasetSet[sample]['Area'].loc[component] = list(tempData[tempData['Component Name'] == component]['Area'])
        
        datasetSet[sample]['ARatio'].loc[component] = [i / j for i, j in zip(datasetSet[sample]['Area'].loc[component], areaNorm[component][0])]
        datasetSet[sample]['ARatio'].loc[component] = [i*datasetConfig[component][1] for i in datasetSet[sample]['ARatio'].loc[component]]
        datasetSet[sample]['ARatio_Mean'].loc[component] = np.mean(datasetSet[sample]['ARatio'].loc[component])
        datasetSet[sample]['ARatio_Std'].loc[component] = np.std(datasetSet[sample]['ARatio'].loc[component])
        
        if datasetConfig[component][0] > -1:
            datasetSet[sample]['ISArea'].loc[component] = list(tempData[tempData['Component Name'] == intStds[datasetConfig[component][0]]]['Area'])
            
            datasetSet[sample]['ISRatio'].loc[component] = [i / j / k for i, j, k in zip(datasetSet[sample]['Area'].loc[component],datasetSet[sample]['ISArea'].loc[component], areaNorm[component][1])]
            datasetSet[sample]['ISRatio'].loc[component] = [i*datasetConfig[component][1] for i in datasetSet[sample]['ISRatio'].loc[component]]
            datasetSet[sample]['ISRatio_Mean'].loc[component] = np.mean(datasetSet[sample]['ISRatio'].loc[component])
            datasetSet[sample]['ISRatio_Std'].loc[component] = np.std(datasetSet[sample]['ISRatio'].loc[component])
            
        else:
            datasetSet[sample]['ISArea'].loc[component] = [0]
            datasetSet[sample]['ISRatio'].loc[component] = datasetSet[sample]['ARatio'].loc[component]
            datasetSet[sample]['ISRatio_Mean'].loc[component] = datasetSet[sample]['ARatio_Mean'].loc[component]
            datasetSet[sample]['ISRatio_Std'].loc[component] = datasetSet[sample]['ARatio_Std'].loc[component]
     
    for component in datasetConfig.keys():
        
        tempList = []        
        for i in range(0,4):
            tempList.append(sum([item[i] for item in list(datasetSet[sample]['ARatio'])]))
        datasetSet[sample]['ARatioTo1'].loc[component] = [i / j for i, j in zip(datasetSet[sample]['ARatio'].loc[component], tempList)]
        
        tempList = []        
        for i in range(0,4):
            #tempList.append(i+1)
            tempList.append(sum([item[i] for item in list(datasetSet[sample]['ISRatio'])]))
        datasetSet[sample]['ISRatioTo1'].loc[component] = [i / j for i, j in zip(datasetSet[sample]['ISRatio'].loc[component], tempList)]
        
        datasetSet[sample]['ARatioTo1_Mean'].loc[component] = np.mean(datasetSet[sample]['ARatioTo1'].loc[component])
        datasetSet[sample]['ARatioTo1_Std'].loc[component] = np.std(datasetSet[sample]['ARatioTo1'].loc[component])
        datasetSet[sample]['ISRatioTo1_Mean'].loc[component] = np.mean(datasetSet[sample]['ISRatioTo1'].loc[component])
        datasetSet[sample]['ISRatioTo1_Std'].loc[component] = np.std(datasetSet[sample]['ISRatioTo1'].loc[component])

#Export the data to a XLSX file.
excelPath = file.replace('.txt','_sum_all.xlsx')
with pd.ExcelWriter(excelPath) as writer:
    for i in xTick:
        datasetSet[i].to_excel(writer, sheet_name = i)    

# %% [code]
#Defining the width of the bars in the bar diagrams
width = 0.0075
#Defining the color palette for the error bars
errColor = sns.color_palette('dark', len(datasetConfig.keys()), as_cmap = True)

#Plotting the results of...

#... AUC for each componant for all measurements.
filePlot = PdfPages(file.replace('.txt','_Area sum_Set.pdf'))
plt.figure(figsize=[19.2, 4.8])
plt.title('Area Summary')
for i in range(0,len(datasetConfig.keys())): 
    component = list(datasetConfig.keys())[i]
    x = []
    y = []
    
    for j in range(0,len(xTick)):
        sample = xTick[j]
        y += datasetSet[sample]['Area'].loc[component]
        for k in range(0,len(datasetSet[sample]['Area'].loc[component])):
            x += [
                (j+1)-width*1.5*1.5+
                (i-(len(xTick))/2)*width*1.5*len(datasetSet[sample]['Area'].loc[component])+
                k*width*1.5
            ]
    plt.bar(x,y, width = width)
    
plt.yscale('log')
plt.legend(datasetConfig.keys(), bbox_to_anchor=(1.01, 1.01), loc='upper left')
plt.xticks(range(1,len(xTick)+1),xTick)

filePlot.savefig()
filePlot.close()

##################################################

#... AUC for each IS for all measurements.
filePlot = PdfPages(file.replace('.txt','_IS Area sum_Set.pdf'))
plt.figure(figsize=[19.2, 4.8])
plt.title('IS Area Summary')
for i in range(0,len(datasetConfig.keys())): 
    component = list(datasetConfig.keys())[i]
    x = []
    y = []
    
    for j in range(0,len(xTick)):
        sample = xTick[j]
        
        y += datasetSet[sample]['ISArea'].loc[component]
        for k in range(0,len(datasetSet[sample]['ISArea'].loc[component])):
            x += [
                (j+1)-width*1.5*1.5+
                (i-(len(xTick))/2)*width*1.5*len(datasetSet[sample]['ISArea'].loc[component])+
                k*width*1.5
            ]
    plt.bar(x,y, width = width)

plt.yscale('log')
plt.legend(datasetConfig.keys(), bbox_to_anchor=(1.01, 1.01), loc='upper left')
plt.xticks(range(1,len(xTick)+1),xTick)

filePlot.savefig()
filePlot.close()

##################################################

#... comparing the lipid ratio without IS correction.
filePlot = PdfPages(file.replace('.txt','_lipid area ratio_Set.pdf'))
plt.figure()
sns.set_palette('colorblind',len(datasetConfig.keys()))

for i in range(0,len(xTick)):
    sample = xTick[i]
    h = 0
    j = 0
    for component in datasetConfig.keys():
        plt.bar([i+1],datasetSet[sample]['ARatio_Mean'].loc[component], yerr = datasetSet[sample]['ARatio_Std'].loc[component], bottom = h, ecolor=errColor[j])
        h = h+datasetSet[sample]['ARatio_Mean'].loc[component]
        j += 1
        
plt.legend(datasetConfig.keys(), bbox_to_anchor=(1.01, 1), loc='upper left')
plt.xticks(range(1,len(xTick)+1),xTick)
plt.title('lipid area ratio')
filePlot.savefig()
filePlot.close()

##################################################

#... comparing the lipid ratio with IS correction.
filePlot = PdfPages(file.replace('.txt','_lipid IS area ratio_Set.pdf'))
plt.figure()
sns.set_palette('colorblind',len(datasetConfig.keys()))

for i in range(0,len(xTick)):
    sample = xTick[i]
    h = 0
    j = 0
    for component in datasetConfig.keys():
        plt.bar([i+1],datasetSet[sample]['ISRatio_Mean'].loc[component], yerr = datasetSet[sample]['ISRatio_Std'].loc[component], bottom = h, ecolor=errColor[j])
        h = h+datasetSet[sample]['ISRatio_Mean'].loc[component]
        j += 1
        
plt.legend(datasetConfig.keys(), bbox_to_anchor=(1.01, 1), loc='upper left')
plt.xticks(range(1,len(xTick)+1),xTick)
plt.title('lipid area ratio, IS corr')
filePlot.savefig()
filePlot.close()

##################################################

#... comparing the normalized lipid ratio without IS correction.
filePlot = PdfPages(file.replace('.txt','_lipid area ratio_norm_Set.pdf'))
plt.figure()
sns.set_palette('colorblind',len(datasetConfig.keys()))

for i in range(0,len(xTick)):
    sample = xTick[i]
    h = 0
    j = 0
    for component in datasetConfig.keys():
        plt.bar([i+1],datasetSet[sample]['ARatioTo1_Mean'].loc[component], yerr = datasetSet[sample]['ARatioTo1_Std'].loc[component], bottom = h, ecolor=errColor[j])
        h = h+datasetSet[sample]['ARatioTo1_Mean'].loc[component]
        j += 1
        
plt.legend(datasetConfig.keys(), bbox_to_anchor=(1.01, 1), loc='upper left')
plt.xticks(range(1,len(xTick)+1),xTick)
plt.title('lipid area ratio, normalized')
filePlot.savefig()
filePlot.close()

##################################################

#... comparing the normalized lipid ratio with IS correction.
filePlot = PdfPages(file.replace('.txt','_lipid IS area ratio_norm_Set.pdf'))
plt.figure()
sns.set_palette('colorblind',len(datasetConfig.keys()))

for i in range(0,len(xTick)):
    sample = xTick[i]
    h = 0
    j = 0
    for component in datasetConfig.keys():
        plt.bar([i+1],datasetSet[sample]['ISRatioTo1_Mean'].loc[component], yerr = datasetSet[sample]['ISRatioTo1_Std'].loc[component], bottom = h, ecolor=errColor[j])
        h += datasetSet[sample]['ISRatioTo1_Mean'].loc[component]
        j += 1

plt.legend(datasetConfig.keys(), bbox_to_anchor=(1.01, 1), loc='upper left')
plt.xticks(range(1,len(xTick)+1),xTick)
plt.title('lipid area ratio, IS corr, normalized')
filePlot.savefig()
filePlot.close()


# %% [code]


# %% [code]
