# Supplementary material for: Bottom-up Assembled Synthetic SARS-CoV-2 Miniviruses Reveal Lipid Membrane Affinity of Omicron Variant Spike Glycoprotein
Source: ACS Nano. 2023 Nov 17;17(23):23913–23. doi: 10.1021/acsnano.3c08323 (PMC10722588; doi:10.1021/acsnano.3c08323)
Supplement: Supplementary file 2 — nn3c08323_si_003.zip [file nn3c08323_si_003.zip › MS_analysis/MS analysis_sample file.txt]

Index	Sample Name	Component Name	IS Name	Area	IS Area
1	U1	Chol1	Chol-d7	8595.773533	7502.05404
2	U1	Chol-d7	N/A	7502.05404	N/A
3	U1	LissRhod	(No IS)	411807.0368	N/A
4	U1	d18:1-18:1-D9-SM	N/A	1220107.224	N/A
5	U1	SM24-1	d18:1-18:1-D9-SM	386484.8706	1220107.224
6	U1	DOPE1	PE-d7	3107574.798	527587.0636
7	U1	PE-d7	N/A	527587.0636	N/A
8	U1	PC-OAc-1	PC-d7 OAc	9767841.983	877671.0415
9	U1	PC-d7 OAc	N/A	877671.0415	N/A
10	U1	PS1	PS-d7	31834.6769	10011.79793
11	U1	PI1	PI-d7	484114.8204	87670.06768
12	U1	PS-d7	N/A	10011.79793	N/A
13	U1	PI-d7	N/A	87670.06768	N/A
14	U1	Chol1	Chol-d7	10157.62665	7600.823967
15	U1	Chol-d7	N/A	7600.823967	N/A
16	U1	LissRhod	(No IS)	379492.2772	N/A
17	U1	d18:1-18:1-D9-SM	N/A	1239342.121	N/A
18	U1	SM24-1	d18:1-18:1-D9-SM	381795.4522	1239342.121
19	U1	DOPE1	PE-d7	3026040.213	523103.7709
20	U1	PE-d7	N/A	523103.7709	N/A
21	U1	PC-OAc-1	PC-d7 OAc	9900876.213	890994.516
22	U1	PC-d7 OAc	N/A	890994.516	N/A
23	U1	PS1	PS-d7	32806.76542	11054.66149
24	U1	PI1	PI-d7	454059.4142	85174.81695
25	U1	PS-d7	N/A	11054.66149	N/A
26	U1	PI-d7	N/A	85174.81695	N/A
27	U1	Chol1	Chol-d7	9717.513075	7313.839932
28	U1	Chol-d7	N/A	7313.839932	N/A
29	U1	LissRhod	(No IS)	405311.6489	N/A
30	U1	d18:1-18:1-D9-SM	N/A	1270307.464	N/A
31	U1	SM24-1	d18:1-18:1-D9-SM	385544.4599	1270307.464
32	U1	DOPE1	PE-d7	2987558.713	499231.9661
33	U1	PE-d7	N/A	499231.9661	N/A
34	U1	PC-OAc-1	PC-d7 OAc	9367981.972	872913.9146
35	U1	PC-d7 OAc	N/A	872913.9146	N/A
36	U1	PS1	PS-d7	33570.92077	11375.03538
37	U1	PI1	PI-d7	428179.8919	87390.40706
38	U1	PS-d7	N/A	11375.03538	N/A
39	U1	PI-d7	N/A	87390.40706	N/A
40	P1	Chol1	Chol-d7	4247.093076	7792.851888
41	P1	Chol-d7	N/A	7792.851888	N/A
42	P1	LissRhod	(No IS)	199349.0365	N/A
43	P1	d18:1-18:1-D9-SM	N/A	3354282.415	N/A
44	P1	SM24-1	d18:1-18:1-D9-SM	1115380.888	3354282.415
45	P1	DOPE1	PE-d7	8945107.947	4113482.066
46	P1	PE-d7	N/A	4113482.066	N/A
47	P1	PC-OAc-1	PC-d7 OAc	7266643.456	1560383.739
48	P1	PC-d7 OAc	N/A	1560383.739	N/A
49	P1	PS1	PS-d7	148769.5893	101228.6065
50	P1	PI1	PI-d7	265205.6959	116876.9765
51	P1	PS-d7	N/A	101228.6065	N/A
52	P1	PI-d7	N/A	116876.9765	N/A
53	P1	Chol1	Chol-d7	4273.260108	7991.270783
54	P1	Chol-d7	N/A	7991.270783	N/A
55	P1	LissRhod	(No IS)	178683.3189	N/A
56	P1	d18:1-18:1-D9-SM	N/A	3287537.622	N/A
57	P1	SM24-1	d18:1-18:1-D9-SM	1064103.949	3287537.622
58	P1	DOPE1	PE-d7	8635462.583	4024184.446
59	P1	PE-d7	N/A	4024184.446	N/A
60	P1	PC-OAc-1	PC-d7 OAc	7228540.261	1513263.018
61	P1	PC-d7 OAc	N/A	1513263.018	N/A
62	P1	PS1	PS-d7	153440.9516	105215.2048
63	P1	PI1	PI-d7	263858.4477	122727.1633
64	P1	PS-d7	N/A	105215.2048	N/A
65	P1	PI-d7	N/A	122727.1633	N/A
66	P1	Chol1	Chol-d7	4719.916309	8791.912433
67	P1	Chol-d7	N/A	8791.912433	N/A
68	P1	LissRhod	(No IS)	195181.4256	N/A
69	P1	d18:1-18:1-D9-SM	N/A	3208785.022	N/A
70	P1	SM24-1	d18:1-18:1-D9-SM	1100018.058	3208785.022
71	P1	DOPE1	PE-d7	8608320.589	3936429.368
72	P1	PE-d7	N/A	3936429.368	N/A
73	P1	PC-OAc-1	PC-d7 OAc	6759934.074	1483899.304
74	P1	PC-d7 OAc	N/A	1483899.304	N/A
75	P1	PS1	PS-d7	150671.8871	103945.0612
76	P1	PI1	PI-d7	236593.2223	106721.6152
77	P1	PS-d7	N/A	103945.0612	N/A
78	P1	PI-d7	N/A	106721.6152	N/A
79	U2	Chol1	Chol-d7	9913.269383	9486.136752
80	U2	Chol-d7	N/A	9486.136752	N/A
81	U2	LissRhod	(No IS)	348007.1997	N/A
82	U2	d18:1-18:1-D9-SM	N/A	1297759.098	N/A
83	U2	SM24-1	d18:1-18:1-D9-SM	319634.4925	1297759.098
84	U2	DOPE1	PE-d7	3436217.989	802940.554
85	U2	PE-d7	N/A	802940.554	N/A
86	U2	PC-OAc-1	PC-d7 OAc	5556222.135	706664.5734
87	U2	PC-d7 OAc	N/A	706664.5734	N/A
88	U2	PS1	PS-d7	38599.31653	15098.00521
89	U2	PI1	PI-d7	208937.9911	48020.1713
90	U2	PS-d7	N/A	15098.00521	N/A
91	U2	PI-d7	N/A	48020.1713	N/A
92	U2	Chol1	Chol-d7	10968.8337	10348.70273
93	U2	Chol-d7	N/A	10348.70273	N/A
94	U2	LissRhod	(No IS)	337873.396	N/A
95	U2	d18:1-18:1-D9-SM	N/A	1317696.252	N/A
96	U2	SM24-1	d18:1-18:1-D9-SM	328120.6427	1317696.252
97	U2	DOPE1	PE-d7	3293527.143	810822.7875
98	U2	PE-d7	N/A	810822.7875	N/A
99	U2	PC-OAc-1	PC-d7 OAc	5406212.562	669961.5695
100	U2	PC-d7 OAc	N/A	669961.5695	N/A
101	U2	PS1	PS-d7	40062.27288	16895.30383
102	U2	PI1	PI-d7	204601.4078	48983.73823
103	U2	PS-d7	N/A	16895.30383	N/A
104	U2	PI-d7	N/A	48983.73823	N/A
105	U2	Chol1	Chol-d7	9947.513673	7962.322842
106	U2	Chol-d7	N/A	7962.322842	N/A
107	U2	LissRhod	(No IS)	316219.9558	N/A
108	U2	d18:1-18:1-D9-SM	N/A	1266545.236	N/A
109	U2	SM24-1	d18:1-18:1-D9-SM	337460.0706	1266545.236
110	U2	DOPE1	PE-d7	3479476.952	798483.4059
111	U2	PE-d7	N/A	798483.4059	N/A
112	U2	PC-OAc-1	PC-d7 OAc	5495818.28	679138.1273
113	U2	PC-d7 OAc	N/A	679138.1273	N/A
114	U2	PS1	PS-d7	41466.11293	16892.87996
115	U2	PI1	PI-d7	201072.5111	46577.73723
116	U2	PS-d7	N/A	16892.87996	N/A
117	U2	PI-d7	N/A	46577.73723	N/A
118	P2	Chol1	Chol-d7	5106.308173	8477.625794
119	P2	Chol-d7	N/A	8477.625794	N/A
120	P2	LissRhod	(No IS)	214765.0626	N/A
121	P2	d18:1-18:1-D9-SM	N/A	3246902.289	N/A
122	P2	SM24-1	d18:1-18:1-D9-SM	1117935.167	3246902.289
123	P2	DOPE1	PE-d7	8025353.947	3547304.158
124	P2	PE-d7	N/A	3547304.158	N/A
125	P2	PC-OAc-1	PC-d7 OAc	6023648.08	1302591.567
126	P2	PC-d7 OAc	N/A	1302591.567	N/A
127	P2	PS1	PS-d7	164623.4677	89998.43499
128	P2	PI1	PI-d7	152212.9914	58359.16687
129	P2	PS-d7	N/A	89998.43499	N/A
130	P2	PI-d7	N/A	58359.16687	N/A
131	P2	Chol1	Chol-d7	5804.673333	8645.199968
132	P2	Chol-d7	N/A	8645.199968	N/A
133	P2	LissRhod	(No IS)	206411.8279	N/A
134	P2	d18:1-18:1-D9-SM	N/A	3313767.762	N/A
135	P2	SM24-1	d18:1-18:1-D9-SM	1184922.209	3313767.762
136	P2	DOPE1	PE-d7	7978195.611	3823584.325
137	P2	PE-d7	N/A	3823584.325	N/A
138	P2	PC-OAc-1	PC-d7 OAc	6100242.178	1277617.434
139	P2	PC-d7 OAc	N/A	1277617.434	N/A
140	P2	PS1	PS-d7	167001.4117	90747.36749
141	P2	PI1	PI-d7	150139.7059	56078.59332
142	P2	PS-d7	N/A	90747.36749	N/A
143	P2	PI-d7	N/A	56078.59332	N/A
144	P2	Chol1	Chol-d7	5846.870068	9338.522683
145	P2	Chol-d7	N/A	9338.522683	N/A
146	P2	LissRhod	(No IS)	196074.9541	N/A
147	P2	d18:1-18:1-D9-SM	N/A	3203767.808	N/A
148	P2	SM24-1	d18:1-18:1-D9-SM	1197885.042	3203767.808
149	P2	DOPE1	PE-d7	7836104.721	3592479.553
150	P2	PE-d7	N/A	3592479.553	N/A
151	P2	PC-OAc-1	PC-d7 OAc	5986115.39	1317229.791
152	P2	PC-d7 OAc	N/A	1317229.791	N/A
153	P2	PS1	PS-d7	170387.4377	94728.68567
154	P2	PI1	PI-d7	149907.9645	55868.30648
155	P2	PS-d7	N/A	94728.68567	N/A
156	P2	PI-d7	N/A	55868.30648	N/A
157	U3	Chol1	Chol-d7	12956.01743	10809.14512
158	U3	Chol-d7	N/A	10809.14512	N/A
159	U3	LissRhod	(No IS)	276936.0703	N/A
160	U3	d18:1-18:1-D9-SM	N/A	736212.8323	N/A
161	U3	SM24-1	d18:1-18:1-D9-SM	114768.6738	736212.8323
162	U3	DOPE1	PE-d7	2221158.301	417043.746
163	U3	PE-d7	N/A	417043.746	N/A
164	U3	PC-OAc-1	PC-d7 OAc	4402479.921	483572.3904
165	U3	PC-d7 OAc	N/A	483572.3904	N/A
166	U3	PS1	PS-d7	21477.74386	7995.241238
167	U3	PI1	PI-d7	113283.7315	23382.23757
168	U3	PS-d7	N/A	7995.241238	N/A
169	U3	PI-d7	N/A	23382.23757	N/A
170	U3	Chol1	Chol-d7	11277.33529	9776.352954
171	U3	Chol-d7	N/A	9776.352954	N/A
172	U3	LissRhod	(No IS)	269945.1197	N/A
173	U3	d18:1-18:1-D9-SM	N/A	693554.8473	N/A
174	U3	SM24-1	d18:1-18:1-D9-SM	112052.2932	693554.8473
175	U3	DOPE1	PE-d7	2205685.14	417478.0478
176	U3	PE-d7	N/A	417478.0478	N/A
177	U3	PC-OAc-1	PC-d7 OAc	4351114.834	478600.9874
178	U3	PC-d7 OAc	N/A	478600.9874	N/A
179	U3	PS1	PS-d7	24520.77804	7050.528338
180	U3	PI1	PI-d7	107562.1841	22218.54632
181	U3	PS-d7	N/A	7050.528338	N/A
182	U3	PI-d7	N/A	22218.54632	N/A
183	U3	Chol1	Chol-d7	11971.82205	9962.757074
184	U3	Chol-d7	N/A	9962.757074	N/A
185	U3	LissRhod	(No IS)	279321.7958	N/A
186	U3	d18:1-18:1-D9-SM	N/A	704299.4901	N/A
187	U3	SM24-1	d18:1-18:1-D9-SM	111192.6521	704299.4901
188	U3	DOPE1	PE-d7	2255481.887	424853.2595
189	U3	PE-d7	N/A	424853.2595	N/A
190	U3	PC-OAc-1	PC-d7 OAc	4473906.224	488403.3503
191	U3	PC-d7 OAc	N/A	488403.3503	N/A
192	U3	PS1	PS-d7	24100.8971	7122.617693
193	U3	PI1	PI-d7	100371.5186	22593.54155
194	U3	PS-d7	N/A	7122.617693	N/A
195	U3	PI-d7	N/A	22593.54155	N/A
196	P3	Chol1	Chol-d7	8546.694155	9641.773675
197	P3	Chol-d7	N/A	9641.773675	N/A
198	P3	LissRhod	(No IS)	226812.5163	N/A
199	P3	d18:1-18:1-D9-SM	N/A	3319987.504	N/A
200	P3	SM24-1	d18:1-18:1-D9-SM	1487140.372	3319987.504
201	P3	DOPE1	PE-d7	8836257.205	3082347.878
202	P3	PE-d7	N/A	3082347.878	N/A
203	P3	PC-OAc-1	PC-d7 OAc	7343258.594	1304028.758
204	P3	PC-d7 OAc	N/A	1304028.758	N/A
205	P3	PS1	PS-d7	161292.6212	82712.65068
206	P3	PI1	PI-d7	120005.3091	40318.10865
207	P3	PS-d7	N/A	82712.65068	N/A
208	P3	PI-d7	N/A	40318.10865	N/A
209	P3	Chol1	Chol-d7	8274.128706	9699.685118
210	P3	Chol-d7	N/A	9699.685118	N/A
211	P3	LissRhod	(No IS)	230760.271	N/A
212	P3	d18:1-18:1-D9-SM	N/A	3363777.823	N/A
213	P3	SM24-1	d18:1-18:1-D9-SM	1433359.632	3363777.823
214	P3	DOPE1	PE-d7	8892831.282	3162001.379
215	P3	PE-d7	N/A	3162001.379	N/A
216	P3	PC-OAc-1	PC-d7 OAc	7209317.318	1248404.256
217	P3	PC-d7 OAc	N/A	1248404.256	N/A
218	P3	PS1	PS-d7	174251.4232	86676.38425
219	P3	PI1	PI-d7	123970.6928	36555.89783
220	P3	PS-d7	N/A	86676.38425	N/A
221	P3	PI-d7	N/A	36555.89783	N/A
222	P3	Chol1	Chol-d7	8654.30173	9753.160091
223	P3	Chol-d7	N/A	9753.160091	N/A
224	P3	LissRhod	(No IS)	211016.2817	N/A
225	P3	d18:1-18:1-D9-SM	N/A	3488074.545	N/A
226	P3	SM24-1	d18:1-18:1-D9-SM	1547437.553	3488074.545
227	P3	DOPE1	PE-d7	8718140.681	3107713.347
228	P3	PE-d7	N/A	3107713.347	N/A
229	P3	PC-OAc-1	PC-d7 OAc	7006401.121	1305575.917
230	P3	PC-d7 OAc	N/A	1305575.917	N/A
231	P3	PS1	PS-d7	173092.7982	89732.38768
232	P3	PI1	PI-d7	118614.3907	34683.50288
233	P3	PS-d7	N/A	89732.38768	N/A
234	P3	PI-d7	N/A	34683.50288	N/A
